# Supplementary material for: Effects of Silver Fir (Abies alba Mill.) Needle Extract Produced via Hydrodynamic Cavitation on Seed Germination
Source: Plants (Basel). 2021 Jul 8;10(7):1399. doi: 10.3390/plants10071399 (PMC8309281; doi:10.3390/plants10071399)
Supplement: Supplementary file 1 [file plants-10-01399-s001.zip]

Archive with 1 entries (1 files):
- plants-1217814-SI.pdf
